# Supplementary material for: Responses of Nucleus Tractus Solitarius (NTS) early and late neurons to blood pressure changes in anesthetized F344 rats
Source: PLoS One. 2017 Apr 6;12(4):e0169529. doi: 10.1371/journal.pone.0169529 (PMC5383029; doi:10.1371/journal.pone.0169529)
Supplement: S2 File — (XLSX) [file pone.0169529.s005.xlsx]

## Sheet: EARLY
2009-11-23	500/500/409	101.383	136.561	35.1786	11.7262	34.6988	401.181	369.923	31.2583	0.8886	7.7916	13.2357	38.2943	25.0586	189.326	4.1764	109.163	7.7805	22.1171	0	3	3	6	7.5	5	17.5	1	7.5	5	7.7805	7.5	36	6	1	7	4		19	1
2009-11-25	500/500/665	84.2633	114.305	30.0416	7.5104	35.6521	467.444	435.809	31.6351	1.053	6.7677	0.5676	14.7348	14.1672	819.433	1.2879	91.6215	7.3582	24.4934	0	3	4	11	12.5	2	22.5	3	12.5	2	7.3582	12.5	14	8	4	9	1		21	1
2009-11-27	400/400/425	117.234	145.342	28.1084	9.3695	23.9764	354.868	332.415	22.4528	0.7988	6.3271	2.9802	18.558	15.5778	522.71	3.8945	134.146	16.9123	60.1681	1	2	3	4	17.5	4	27.5	2	17.5	5	16.9123	17.5	29	10	0	11	0		23	2
2009-02-02	500/500/368	102.544	140.941	38.3966	12.7989	37.3607	446.596	424.317	22.2793	0.5802	4.9863	4.8856	25.1772	20.2916	422.826	5.0729	123.569	21.0247	55.0151	1	2	3	4	22.5	3	32.5	4	22.5	6	21.0247	22.5	21	12	1	13	2		25	0
2009-02-02	500/500/530	83.4405	128.684	45.2432	7.1662	54.3493	412.655	396.324	16.3307	0.3624	3.9575	5.5991	15.2548	9.6557	172.451	3.2186	100.891	22.7233	50.4218	6	3	2	1			37.5	6	27.5	2	22.7233			14	1	15	1		27	0
2009-02-02	530/530/609	79.9041	117.734	37.8298	5.8489	47.3889	506.009	480.947	25.0619	0.6636	4.9576	4.618	30.9638	26.3459	570.026	7.1298	87.0514	7.1473	18.9325	0	-2.5	6.5	4			42.5	5	32.5	4	7.1473			16	2	17	3		29	2
2009-02-02	600/400/584	92.483	127.983	35.4997	5.7442	38.388	418.424	399.441	18.9825	0.5343	4.5367	3.7444	11.3696	7.6252	213.201	1.2356	98.2109	5.728	16.1279	0	1.5	6.5	8					37.5	6	5.728			18	2	19	0		31	1
2009-03-02	500/600/455	118.429	148.459	30.0301	10.01	25.357	391.827	383.823	8.0043	0.2665	2.0428	5.5445	37.8775	32.333	583.154	10.7777	135.433	17.004	56.6232	3	3	1	1					42.5	5	17.004			20	0	21	1		33	2
2009-03-16	500/500/262	124.427	161.848	37.4213	6.8753	30.1138	401.946	373.507	28.4392	0.7593	7.0802	20.427	34.4716	14.0447	74.2093	5.7726	149.202	24.776	66.8837	2.5	-0.5	5.5	2.5							24.776			22	2	23	2		35	1
2009-03-25	520/480/314	112.189	153.066	40.8762	11.5596	36.4063	358.614	352.874	5.7393	0.1501	1.6005	2.5723	26.6773	24.105	664.224	4.3594	124.57	12.3805	31.5567	0.5	2.5	3.5	5.5							12.3805			24	1				37	4
2009-07-16	500/450/402	81.121	113.794	32.6726	7.4491	40.2308	377.522	367.336	10.1862	0.3273	2.7005	4.6334	35.3168	30.6834	653.677	7.1024	89.8674	8.7464	26.1865	0	0	4.5	4.5							8.7464								39	2
2009-07-20	500/750/189	81.572	128.844	47.2724	8.086	57.9674	365.567	349.662	15.9052	0.336	4.348	2.8662	13.4228	10.5566	364.04	1.9409	99.0352	17.4632	36.8232	1	0.5	6	5.5							17.4632								41	1
2009-07-13	500/600/520	101.767	136.963	35.1965	6.888	34.5918	357.205	342.219	14.9863	0.4245	4.2009	5.5158	17.4833	11.9675	224.76	1.8985	115.356	13.59	38.8076	1	2	5.5	6.5							13.59								43	2
2009-03-23	500/500/370	103.08	142.193	39.1125	7.8225	37.9438	357.073	339.547	17.5258	0.4481	4.9082	7.211	16.5274	9.3164	129.197	1.3309	118.231	15.1504	38.7354	1	3	5	7							15.1504								45	2
	520 Fig 1A
	600/400/584	good early exmaple Fig 2

## Sheet: Table 1 data
a	680.371	123.744	5.4982	<0.0001		Rsqr	a	b	x	y	Gainmax	NAth	NAsat
b	0.2028	0.048	4.2265	<0.0001		0.8208	680.371	0.2028	31.313	19.4748	34.4948	24.8189	37.8071
x0	31.313	2.0228	15.4799	<0.0001		0.8323	560.712	0.3801	17.5594	4.2701	53.2817	14.0945	21.0243
y0	19.4748	16.8399	1.1565	0.2494		0.8446	480.986	0.3714	15.1347	0.0465	44.6595	11.5887	18.6807
a	560.712	11.8904	47.1566	<0.0001		0.8549	607.529	0.204	24.2586	14.1431	30.984	17.8027	30.7145
b	0.3801	0.0316	12.0355	<0.0001		0.8922	404.009	0.4628	50.6948	20.2251	46.7438	47.8491	53.5405
x0	17.5594	0.261	67.2846	<0.0001		0.9119	300.885	0.2006	25.6519	8.7962	15.0894	19.0866	32.2172
y0	4.2701	9.7744	0.4369	0.6629		0.922	202.664	0.3591	21.8889	-18.6048	18.1942	18.2214	25.5564
a	672.52	19.0098	35.3775	<0.0001		0.9247	211.264	0.5153	40.5137	-0.0409	27.2161	37.9579	43.0695
b	0.4913	0.0306	16.0586	<0.0001		0.927	211.054	0.4895	32.0121	-36.8943	25.8277	29.3216	34.7026
x0	21.401	0.1857	115.224	<0.0001		0.937	119.372	0.6109	38.0819	4.4115	18.2311	35.9261	40.2377
y0	-15.7565	5.5614	-2.8332	0.0059		0.9565	129.2	0.7815	52.0996	45.708	25.2424	50.4144	53.7848
a	480.986	14.6496	32.8328	<0.0001		0.966	322.639	0.1589	40.372	8.0255	12.8168	32.0838	48.6602
b	0.3714	0.0413	8.9918	<0.0001
x0	15.1347	0.3246	46.6294	<0.0001	Average	0.899158	352.557	0.394742	32.4651	5.79673	29.3984	28.2638	36.6663
y0	0.0465	7.3429	0.0063	0.995	SE	0.0137137	53.2329	0.0524249	3.37241	5.64767	3.64259	3.5752	3.26815
a	290.072	7.97	36.3954	<0.0001
b	1.5826	0.2258	7.0094	<0.0001
x0	22.6491	0.1133	199.843	<0.0001
y0	2.3368	4.6502	0.5025	0.6167
a	607.529	53.1345	11.4338	<0.0001
b	0.204	0.0325	6.2831	<0.0001
x0	24.2586	0.9589	25.2996	<0.0001
y0	14.1431	13.3197	1.0618	0.2905
a	404.009	18.5829	21.7409	<0.0001
b	0.4628	0.0614	7.5344	<0.0001
x0	50.6948	0.3564	142.25	<0.0001
y0	20.2251	5.7206	3.5355	0.0006
a	300.885	29.9537	10.045	<0.0001
b	0.2006	0.0369	5.4398	<0.0001
x0	25.6519	0.7986	32.1226	<0.0001
y0	8.7962	19.283	0.4562	0.649
a	202.664	14.0356	14.4393	<0.0001
b	0.3591	0.0897	4.004	0.0001
x0	21.8889	0.7019	31.187	<0.0001
y0	-18.6048	8.2752	-2.2483	0.0264
a	211.264	11.3351	18.6381	<0.0001
b	0.5153	0.182	2.8312	0.0053
x0	40.5137	0.7584	53.417	<0.0001
y0	-0.0409	5.9198	-0.0069	0.9945
a	211.054	5.8088	36.3334	<0.0001
b	0.4895	0.0823	5.949	<0.0001
x0	32.0121	0.4789	66.8384	<0.0001
y0	-36.8943	2.9901	-12.3389	<0.0001
a	119.372	7.9099	15.0914	<0.0001
b	0.6109	0.2105	2.903	0.0051
x0	38.0819	0.655	58.1426	<0.0001
y0	4.4115	3.7249	1.1843	0.2407
a	129.2	11.2939	11.4398	<0.0001
b	0.7815	0.3132	2.495	0.0181
x0	52.0996	0.5252	99.1993	<0.0001
y0	45.708	6.7335	6.7882	<0.0001
a	211.054	5.8088	36.3334	<0.0001
b	0.4895	0.0823	5.949	<0.0001
x0	32.0121	0.4789	66.8384	<0.0001
y0	-36.8943	2.9901	-12.3389	<0.0001
a	404.009	18.5829	21.7409	<0.0001
b	0.4628	0.0614	7.5344	<0.0001
x0	50.6948	0.3564	142.25	<0.0001
y0	20.2251	5.7206	3.5355	0.0006
a	680.371	123.744	5.4982	<0.0001
b	0.2028	0.048	4.2265	<0.0001
x0	31.313	2.0228	15.4799	<0.0001
y0	19.4748	16.8399	1.1565	0.2494
a	211.264	11.3351	18.6381	<0.0001
b	0.5153	0.182	2.8312	0.0053
x0	40.5137	0.7584	53.417	<0.0001
y0	-0.0409	5.9198	-0.0069	0.9945
a	322.639	33.8654	9.5271	<0.0001
b	0.1589	0.0275	5.7878	<0.0001
x0	40.372	1.3896	29.0526	<0.0001
y0	8.0255	8.1768	0.9815	0.3295

## Sheet: Table 2 data
2010-01-14	R	Rsqr	Adj Rsqr	Standard Error of Estimate								Average	SE
500 600 569	0.8851	0.7834	0.7791		2.7969						a (Y-range, BPM)	18.8244	1.54176
		Coefficient	Std. Error	t	P						b (slope)	-0.057968	0.00882014
	a	12.7369	0.6776	18.7971	<0.0001		Gmax	0.304412			x0 (X50 (%))	89.1639	17.172
	b	-0.0956	0.0184	-5.1841	<0.0001		NAth	59.2745			y0 (Ymax (BPM))	-19.8533	1.60113
	x0	73.0507	2.0501	35.633	<0.0001		NAsat	86.8269			Gainmax (BPM/%)	0.268431	0.0489677
	y0	-12.0974	0.428	-28.2654	<0.0001						NAth	48.9408	12.0649
											NAsat	129.387	23.2319
2010-01-14	R	Rsqr	Adj Rsqr	Standard Error of Estimate							R2	0.757556	0.0187536
500/500/422	0.8166	0.6668	0.6599		3.6543
		Coefficient	Std. Error	t	P
	a	16.4321	1.9157	8.5774	<0.0001		Gmax	0.148711
	b	-0.0362	0.0083	-4.3734	<0.0001		NAth	24.5367
	x0	60.9179	7.3071	8.3368	<0.0001		NAsat	97.2991
	y0	-16.3274	1.5	-10.8846	<0.0001
2010-01-14	R	Rsqr	Adj Rsqr	Standard Error of Estimate
500/600/129	0.9108	0.8296	0.8259		2.9916
		Coefficient	Std. Error	t	P
	a	19.4339	1.7994	10.8003	<0.0001		Gmax	0.0641319
	b	-0.0132	0.0025	-5.197	<0.0001		NAth	99.4479
	x0	199.221	12.7108	15.6734	<0.0001		NAsat	298.993
	y0	-20.6399	1.1989	-17.2159	<0.0001
2010-01-14	R	Rsqr	Adj Rsqr	Standard Error of Estimate
500/600/227	0.8807	0.7756	0.7722		3.1437
		Coefficient	Std. Error	t	P
	a	12.8916	0.5352	24.0868	<0.0001		Gmax	0.38707
	b	-0.1201	0.0299	-4.0205	<0.0001		NAth	58.0444
	x0	69.0103	2.2462	30.7238	<0.0001		NAsat	79.9762
	y0	-14.2925	0.4025	-35.5057	<0.0001
2010-01-14	R	Rsqr	Adj Rsqr	Standard Error of Estimate
500/600/332	0.9155	0.838	0.8343		2.7612
		Coefficient	Std. Error	t	P
	a	14.6984	0.8995	16.3401	<0.0001		Gmax	0.149924
	b	-0.0408	0.0084	-4.8802	<0.0001		NAth	47.4599
	x0	79.7393	5.5863	14.2741	<0.0001		NAsat	112.019
	y0	-14.088	0.5856	-24.0593	<0.0001
2010-01-27	R	Rsqr	Adj Rsqr	Standard Error of Estimate
500/300/471	0.7668	0.5879	0.5795		4.609
		Coefficient	Std. Error	t	P
	a	14.7692	1.6949	8.7139	<0.0001		Gmax	0.124061
	b	-0.0336	0.0101	-3.3348	0.0011		NAth	38.8556
	x0	78.052	8.9768	8.6949	<0.0001		NAsat	117.248
	y0	-19.3109	1.162	-16.6184	<0.0001
2009-11-25	R	Rsqr	Adj Rsqr	Standard Error of Estimate
500/500/204	0.7817	0.611	0.6054		7.8218
		Coefficient	Std. Error	t	P
	a	31.1571	3.8363	8.1218	<0.0001		Gmax	0.698698
	b	-0.0897	0.0193	-4.6356	<0.0001		NAth	-15.1858
	x0	-0.5035	3.0784	-0.1636	0.8702		NAsat	14.1788
	y0	-32.9057	1.3463	-24.4422	<0.0001
2009-12-08	R	Rsqr	Adj Rsqr	Standard Error of Estimate
500/450/033	0.9299	0.8647	0.8618		4.0832
		Coefficient	Std. Error	t	P
	a	26.5015	1.7586	15.0693	<0.0001		Gmax	0.58237
	b	-0.0879	0.0152	-5.7992	<0.0001		NAth	1.85946
	x0	16.8424	2.0003	8.4201	<0.0001		NAsat	31.8253
	y0	-24.8844	0.7012	-35.487	<0.0001
2009-12-08	R	Rsqr	Adj Rsqr	Standard Error of Estimate
500/500/486	0.8764	0.7681	0.7641		6.954
		Coefficient	Std. Error	t	P
	a	37.5772	3.3848	11.1017	<0.0001		Gmax	1.07471
	b	-0.1144	0.0204	-5.6117	<0.0001		NAth	16.4312
	x0	27.9434	1.5839	17.6427	<0.0001		NAsat	39.4556
	y0	-40.6031	1.9264	-21.0777	<0.0001
2009-01-21	R	Rsqr	Adj Rsqr	Standard Error of Estimate
500/450/525	0.7288	0.5311	0.518		3.5774
		Coefficient	Std. Error	t	P
	a	8.1944	0.924	8.8685	<0.0001		Gmax	0.340477
	b	-0.1662	0.0928	-1.7909	0.0761		NAth	11.9088
	x0	19.833	4.9949	3.9707	0.0001		NAsat	27.7572
	y0	-10.0808	0.6908	-14.5928	<0.0001
2009-03-02	R	Rsqr	Adj Rsqr	Standard Error of Estimate
400/400/604	0.8668	0.7513	0.7451		1.7508
		Coefficient	Std. Error	t	P
	a	11.1134	2.8461	3.9047	0.0002		Gmax	0.035285
	b	-0.0127	0.0048	-2.6594	0.0089		NAth	-12.0392
	x0	91.6616	21.7697	4.2105	<0.0001		NAsat	195.362
	y0	-9.0269	1.3836	-6.5245	<0.0001
2009-01-21	R	Rsqr	Adj Rsqr	Standard Error of Estimate
500 500 262	0.9447	0.8925	0.8895		2.546
		Coefficient	Std. Error	t	P
	a	17.9411	1.4734	12.1765	<0.0001		Gmax	0.125588
	b	-0.028	0.0058	-4.8108	<0.0001		NAth	13.6821
	x0	60.7178	8.6882	6.9885	<0.0001		NAsat	107.754
	y0	-23.457	0.6514	-36.01	<0.0001
2009-03-16	R	Rsqr	Adj Rsqr	Standard Error of Estimate
500/490/340	0.892	0.7956	0.7925		3.387
		Coefficient	Std. Error	t	P
	a	13.5919	0.5537	24.5492	<0.0001		Gmax	0.502221
	b	-0.1478	0.0612	-2.4151	0.0167		NAth	50.7206
	x0	59.6313	3.5505	16.7953	<0.0001		NAsat	68.542
	y0	-16.7037	0.4071	-41.0286	<0.0001
2009-03-16	R	Rsqr	Adj Rsqr	Standard Error of Estimate
500 500 317	0.934	0.8723	0.8702		4.1399
		Coefficient	Std. Error	t	P
	a	32.469	2.4475	13.2661	<0.0001		Gmax	0.187508
	b	-0.0231	0.0033	-6.9692	<0.0001		NAth	29.4118
	x0	86.4248	6.9991	12.3479	<0.0001		NAsat	143.438
	y0	-29.3103	0.65	-45.0941	<0.0001
2009-03-23	R	Rsqr	Adj Rsqr	Standard Error of Estimate
450 500 147	0.9057	0.8202	0.8181		5.0429
		Coefficient	Std. Error	t	P
	a	24.8609	1.0496	23.6853	<0.0001		Gmax	0.055937
	b	-0.009	0.0015	-6.1853	<0.0001		NAth	240.509
	x0	386.843	17.4505	22.168	<0.0001		NAsat	533.176
	y0	-25.533	0.5654	-45.1556	<0.0001
2009-03-23	R	Rsqr	Adj Rsqr	Standard Error of Estimate
450 500 313	0.8193	0.6713	0.6648		3.7253
		Coefficient	Std. Error	t	P
	a	12.154	1.4619	8.3139	<0.0001		Gmax	0.0665431
	b	-0.0219	0.0084	-2.6023	0.0102		NAth	165.79
	x0	225.927	21.5576	10.4802	<0.0001		NAsat	286.064
	y0	-13.6471	1.2048	-11.3273	<0.0001
2009-03-23	R	Rsqr	Adj Rsqr	Standard Error of Estimate
450/500/436	0.9266	0.8586	0.8562		2.9731
		Coefficient	Std. Error	t	P
	a	21.0077	2.3685	8.8696	<0.0001		Gmax	0.130773
	b	-0.0249	0.0053	-4.7351	<0.0001		NAth	112.31
	x0	165.201	9.3995	17.5755	<0.0001		NAsat	218.093
	y0	-21.5202	2.0684	-10.4043	<0.0001
2009-03-23	R	Rsqr	Adj Rsqr	Standard Error of Estimate
500/500/370	0.8387	0.7034	0.6981		3.5789
		Coefficient	Std. Error	t	P
	a	17.163	1.6936	10.1342	<0.0001		Gmax	0.209389
	b	-0.0488	0.0102	-4.7904	<0.0001		NAth	65.6895
	x0	92.6772	3.7979	24.4025	<0.0001		NAsat	119.665
	y0	-17.6453	0.9761	-18.078	<0.0001
2009-03-25	R	Rsqr	Adj Rsqr	Standard Error of Estimate
500/480/547	0.8718	0.76	0.7562		4.3221
		Coefficient	Std. Error	t	P
	a	18.2699	1.0406	17.5566	<0.0001		Gmax	0.200512
	b	-0.0439	0.008	-5.4652	<0.0001		NAth	90.5474
	x0	120.547	4.723	25.5236	<0.0001		NAsat	150.547
	y0	-23.9286	0.764	-31.3192	<0.0001
2009-03-25	R	Rsqr	Adj Rsqr	Standard Error of Estimate
500/500/572	0.8455	0.7148	0.7111		2.4952
		Coefficient	Std. Error	t	P
	a	12.3218	2.0319	6.0642	<0.0001		Gmax	0.200845
	b	-0.0652	0.0179	-3.6367	0.0003		NAth	-4.98409
	x0	15.2153	3.5795	4.2506	<0.0001		NAsat	35.4147
	y0	-10.3791	1.0987	-9.4463	<0.0001
2009-04-03	R	Rsqr	Adj Rsqr	Standard Error of Estimate
500/600/458	0.8898	0.7917	0.7837		4.3767
		Coefficient	Std. Error	t	P
	a	28.4385	8.3088	3.4227	0.001		Gmax	0.408803
	b	-0.0575	0.0245	-2.3477	0.0214		NAth	44.4103
	x0	67.3146	8.1075	8.3028	<0.0001		NAsat	90.2189
	y0	-28.8897	6.7076	-4.307	<0.0001
2009-04-13	R	Rsqr	Adj Rsqr	Standard Error of Estimate
1000/400/612	0.8807	0.7756	0.773		3.6596
		Coefficient	Std. Error	t	P
	a	22.2818	2.3834	9.3486	<0.0001		Gmax	0.304147
	b	-0.0546	0.0096	-5.6595	<0.0001		NAth	10.8304
	x0	34.9513	3.3333	10.4854	<0.0001		NAsat	59.0722
	y0	-22.1116	0.8963	-24.6706	<0.0001
2009-06-15	R	Rsqr	Adj Rsqr	Standard Error of Estimate
500/500/485	0.8816	0.7771	0.7733		4.3635
		Coefficient	Std. Error	t	P
	a	18.7383	1.0022	18.6975	<0.0001		Gmax	0.100718
	b	-0.0215	0.0048	-4.4753	<0.0001		NAth	71.4056
	x0	132.661	9.7538	13.601	<0.0001		NAsat	193.917
	y0	-21.3302	0.5981	-35.6613	<0.0001
2009-06-28	R	Rsqr	Adj Rsqr	Standard Error of Estimate
460/520/212	0.8298	0.6886	0.6769		1.9622
		Coefficient	Std. Error	t	P
	a	11.7114	5.4368	2.1541	0.0342		Gmax	0.0945696
	b	-0.0323	0.016	-2.0239	0.0463		NAth	17.0422
	x0	57.8162	29.0342	1.9913	0.0499		NAsat	98.5902
	y0	-9.2872	0.6169	-15.0549	<0.0001
2009-07-20	R	Rsqr	Adj Rsqr	Standard Error of Estimate
500 600 587	0.8998	0.8097	0.8071		2.9765
		Coefficient	Std. Error	t	P
	a	14.1541	0.7271	19.4669	<0.0001		Gmax	0.213373
	b	-0.0603	0.0106	-5.681	<0.0001		NAth	-14.4397
	x0	7.4011	3.327	2.2245	0.0271		NAsat	29.2419
	y0	-18.3316	0.3499	-52.3978	<0.0001
